# Supplementary material for: A Vaspin–HSPA1L complex protects proximal tubular cells from organelle stress in diabetic kidney disease
Source: Commun Biol. 2021 Mar 19;4:373. doi: 10.1038/s42003-021-01902-y (PMC7979793; doi:10.1038/s42003-021-01902-y)
Supplement: Supplementary file 4 — Supplementary Data 1 [file 42003_2021_1902_MOESM4_ESM.xlsx]

## Sheet: Samples Report With Clusters fo
Supplemetary Data 1 Gene ontology of identified proteins by LC-MS/MS and analysis with Mascot Ver. 2.5.1 and Scaffold Ver. 4.8.3.
#	Visible?	Starred?	Identified Proteins (12)	Accession Number	Alternate ID	Molecular Weight	Protein Grouping Ambiguity	Taxonomy	biological adhesion	biological regulation	cell killing	cellular process	developmental process	establishment of localization	growth	immune system process	localization	locomotion	metabolic process	multi-organism process	multicellular organismal process	pigmentation	reproduction	reproductive process	response to stimulus	rhythmic process	viral process	Golgi apparatus	cytoplasm	cytoskeleton	endoplasmic reticulum	endosome	extracellular region	intracellular organelle	membrane	mitochondrion	nucleus	organelle membrane	organelle part	plasma membrane	ribosome	antioxidant activity	transport	binding	catalytic activity	obsolete chaperone regulator activity	chemoattractant activity	chemorepellent activity	electron carrier activity
1	TRUE	Empty	Cluster of Keratin, type I cytoskeletal 10 OS=Homo sapiens GN=KRT10 PE=1 SV=6 (K1C10_HUMAN)	K1C10_HUMAN [2]		59 kDa	FALSE	Homo sapiens		establishment of skin barrier, negative regulation of cell migration		cellular response to calcium ion, cytoskeleton organization, intermediate filament cytoskeleton organization, keratinization, keratinocyte differentiation, keratinocyte migration	aging, epidermis development, establishment of skin barrier, keratinization, keratinocyte differentiation, morphogenesis of an epithelium			innate immune response	keratinocyte migration	keratinocyte migration			establishment of skin barrier, hair cycle, keratinization, keratinocyte differentiation, keratinocyte migration				cellular response to calcium ion, inflammatory response, innate immune response				cytoplasm	intermediate filament, keratin filament			extracellular exosome, extracellular space	cytoskeleton, intermediate filament, keratin filament, nucleus	membrane		nucleus		intermediate filament, keratin filament
1.1	TRUE	Empty	Keratin, type I cytoskeletal 10 OS=Homo sapiens GN=KRT10 PE=1 SV=6	K1C10_HUMAN		59 kDa	FALSE	Homo sapiens				cellular response to calcium ion, keratinocyte differentiation	keratinocyte differentiation								keratinocyte differentiation				cellular response to calcium ion				cytoplasm	intermediate filament, keratin filament			extracellular exosome, extracellular space	intermediate filament, keratin filament, nucleus	membrane		nucleus		intermediate filament, keratin filament
1.2	TRUE	Empty	Keratin, type I cytoskeletal 16 OS=Homo sapiens GN=KRT16 PE=1 SV=4	K1C16_HUMAN		51 kDa	FALSE	Homo sapiens		establishment of skin barrier, negative regulation of cell migration		intermediate filament cytoskeleton organization, keratinization, keratinocyte migration	aging, epidermis development, establishment of skin barrier, keratinization, morphogenesis of an epithelium			innate immune response	keratinocyte migration	keratinocyte migration			establishment of skin barrier, hair cycle, keratinization, keratinocyte differentiation, keratinocyte migration				inflammatory response, innate immune response					intermediate filament			extracellular exosome	cytoskeleton, intermediate filament, nucleus			nucleus		intermediate filament
2	TRUE	Empty	Keratin, type II cytoskeletal 1 OS=Homo sapiens GN=KRT1 PE=1 SV=6	K2C1_HUMAN		66 kDa	TRUE	Homo sapiens		complement activation, lectin pathway, establishment of skin barrier, fibrinolysis, negative regulation of inflammatory response, regulation of angiogenesis, retina homeostasis			establishment of skin barrier			complement activation, lectin pathway			complement activation, lectin pathway		establishment of skin barrier, retina homeostasis				complement activation, lectin pathway, response to oxidative stress					keratin filament			blood microparticle, extracellular exosome, extracellular matrix, extracellular space	cytoskeleton, keratin filament, nucleus	membrane, plasma membrane		nucleus		keratin filament	plasma membrane				carbohydrate binding
3	TRUE	Empty	SCY1-like protein 2 OS=Homo sapiens GN=SCYL2 PE=1 SV=1	SCYL2_HUMAN		104 kDa		Homo sapiens		negative regulation of canonical Wnt signaling pathway, positive regulation of clathrin-dependent endocytosis, positive regulation of receptor internalization, receptor internalization involved in canonical Wnt signaling pathway		receptor internalization involved in canonical Wnt signaling pathway		endosome to lysosome transport, receptor internalization involved in canonical Wnt signaling pathway			endosome to lysosome transport, receptor internalization involved in canonical Wnt signaling pathway		receptor internalization involved in canonical Wnt signaling pathway						receptor internalization involved in canonical Wnt signaling pathway			Golgi apparatus	Golgi apparatus, clathrin-coated vesicle, endosome membrane, perinuclear region of cytoplasm			endosome membrane		Golgi apparatus, clathrin-coated vesicle, endosome membrane	endosome membrane			endosome membrane	endosome membrane					ATP binding, receptor binding	protein kinase activity
4	TRUE	Empty	Keratin, type I cytoskeletal 9 OS=Homo sapiens GN=KRT9 PE=1 SV=3	K1C9_HUMAN		62 kDa	FALSE	Homo sapiens				intermediate filament organization	epidermis development, skin development							spermatogenesis	skin development, spermatogenesis		spermatogenesis	spermatogenesis						intermediate filament			extracellular exosome, extracellular space	intermediate filament, nucleus	membrane		nucleus		intermediate filament
5	TRUE	Empty	Serpin A12 OS=Homo sapiens GN=SERPINA12 PE=1 SV=1	SPA12_HUMAN		47 kDa		Homo sapiens		negative regulation of endopeptidase activity, negative regulation of gluconeogenesis, negative regulation of lipid biosynthetic process, positive regulation of insulin receptor signaling pathway, positive regulation of phosphatidylinositol 3-kinase signaling, regulation of cholesterol metabolic process, regulation of triglyceride metabolic process																							extracellular space		plasma membrane					plasma membrane
6	TRUE	Empty	Keratin, type II cytoskeletal 2 epidermal OS=Homo sapiens GN=KRT2 PE=1 SV=2	K22E_HUMAN		65 kDa	TRUE	Homo sapiens				keratinization, keratinocyte activation, keratinocyte migration	epidermis development, keratinization				keratinocyte migration	keratinocyte migration			keratinization, keratinocyte migration							Golgi apparatus	Golgi apparatus	intermediate filament, intermediate filament cytoskeleton, keratin filament			extracellular exosome, extracellular space	Golgi apparatus, intermediate filament, intermediate filament cytoskeleton, keratin filament, nucleus	membrane		nucleus		intermediate filament, keratin filament
7	TRUE	Empty	Keratin, type II cytoskeletal 5 OS=Homo sapiens GN=KRT5 PE=1 SV=3	K2C5_HUMAN		62 kDa		Homo sapiens				hemidesmosome assembly	epidermis development																cytoplasm, cytosol, mitochondrion	intermediate filament, keratin filament			extracellular exosome	intermediate filament, keratin filament, mitochondrion, nucleus	plasma membrane	mitochondrion	nucleus		intermediate filament, keratin filament	plasma membrane				scaffold protein binding
8	TRUE	Empty	Alpha-actinin-1 OS=Homo sapiens GN=ACTN1 PE=1 SV=2	ACTN1_HUMAN (+1)		103 kDa		Homo sapiens	focal adhesion assembly	negative regulation of cellular component movement, platelet activation, regulation of apoptotic process, regulation of nucleic acid-templated transcription		actin crosslink formation, actin filament bundle assembly, cell junction assembly, extracellular matrix organization, focal adhesion assembly, platelet activation, platelet degranulation		platelet degranulation			platelet degranulation				platelet activation				platelet activation				Z disc, cortical actin cytoskeleton, cytosol, platelet alpha granule lumen	cortical actin cytoskeleton, stress fiber			extracellular exosome, extracellular space	Z disc, cortical actin cytoskeleton, nucleus, platelet alpha granule lumen, stress fiber	plasma membrane		nucleus		Z disc, cortical actin cytoskeleton, platelet alpha granule lumen, stress fiber	plasma membrane				calcium ion binding, double-stranded RNA binding, integrin binding, ion channel binding, vinculin binding
9	TRUE	Empty	Heat shock 70 kDa protein 1-like OS=Homo sapiens GN=HSPA1L PE=1 SV=2	HS71L_HUMAN (+5)		70 kDa		Homo sapiens		regulation of cellular response to heat		binding of sperm to zona pellucida, cellular response to heat, protein refolding								binding of sperm to zona pellucida			binding of sperm to zona pellucida	binding of sperm to zona pellucida	cellular response to heat, response to unfolded protein				cytosol, mitochondrial matrix				blood microparticle	mitochondrial matrix, nucleoplasm		mitochondrial matrix	nucleoplasm		mitochondrial matrix, nucleoplasm					ATP binding, unfolded protein binding
10	TRUE	Empty	Importin-8 OS=Homo sapiens GN=IPO8 PE=1 SV=2	IPO8_HUMAN		120 kDa		Homo sapiens		signal transduction		signal transduction		intracellular protein transport			intracellular protein transport		gene expression						signal transduction				cytosol					nucleoplasm			nucleoplasm		nucleoplasm					Ran GTPase binding
11	TRUE	Empty	Ubiquitin-60S ribosomal protein L40 OS=Homo sapiens GN=UBA52 PE=1 SV=2	RL40_HUMAN (+3)		15 kDa		Homo sapiens		DNA damage response, signal transduction by p53 class mediator resulting in cell cycle arrest, Fc-epsilon receptor signaling pathway, I-kappaB kinase/NF-kappaB signaling, JNK cascade, MyD88-dependent toll-like receptor signaling pathway, MyD88-independent toll-like receptor signaling pathway, Notch signaling pathway, T cell receptor signaling pathway, TRIF-dependent toll-like receptor signaling p…		DNA damage response, signal transduction by p53 class mediator resulting in cell cycle arrest, DNA repair, Fc-epsilon receptor signaling pathway, G1/S transition of mitotic cell cycle, G2/M transition of mitotic cell cycle, I-kappaB kinase/NF-kappaB signaling, JNK cascade, MyD88-dependent toll-like receptor signaling pathway, MyD88-independent toll-like receptor signaling pathway, Notch receptor …		SRP-dependent cotranslational protein targeting to membrane, endosomal transport, intracellular transport of virus, ion transmembrane transport, transmembrane transport		MyD88-dependent toll-like receptor signaling pathway, MyD88-independent toll-like receptor signaling pathway, T cell receptor signaling pathway, TRIF-dependent toll-like receptor signaling pathway, antigen processing and presentation of exogenous peptide antigen via MHC class I, TAP-dependent, innate immune response, nucleotide-binding oligomerization domain containing signaling pathway, toll-lik…	SRP-dependent cotranslational protein targeting to membrane, endosomal transport, intracellular transport of virus, ion transmembrane transport, transmembrane transport		DNA repair, JNK cascade, Notch receptor processing, anaphase-promoting complex-dependent catabolic process, cellular protein metabolic process, gene expression, glucose metabolic process, glycogen biosynthetic process, mRNA metabolic process, nuclear-transcribed mRNA catabolic process, nonsense-mediated decay, protein polyubiquitination, small molecule metabolic process, stress-activated MAPK cas…	intracellular transport of virus, viral life cycle, viral protein processing, viral transcription, virion assembly					DNA damage response, signal transduction by p53 class mediator resulting in cell cycle arrest, DNA repair, Fc-epsilon receptor signaling pathway, I-kappaB kinase/NF-kappaB signaling, JNK cascade, MyD88-dependent toll-like receptor signaling pathway, MyD88-independent toll-like receptor signaling pathway, Notch signaling pathway, T cell receptor signaling pathway, TRIF-dependent toll-like receptor…		intracellular transport of virus, viral life cycle, viral protein processing, viral transcription, virion assembly		cytosol, cytosolic large ribosomal subunit, endocytic vesicle membrane, endosome membrane, lysosomal membrane, ribosome			endosome membrane	extracellular exosome	cytosolic large ribosomal subunit, endocytic vesicle membrane, endosome membrane, lysosomal membrane, nucleoplasm, ribosome	endocytic vesicle membrane, endosome membrane, lysosomal membrane, plasma membrane		nucleoplasm	endocytic vesicle membrane, endosome membrane, lysosomal membrane	cytosolic large ribosomal subunit, endocytic vesicle membrane, endosome membrane, lysosomal membrane, nucleoplasm	plasma membrane	cytosolic large ribosomal subunit
[truncated: 12 more columns]
