# Supplementary material for: A Vaspin–HSPA1L complex protects proximal tubular cells from organelle stress in diabetic kidney disease
Source: Commun Biol. 2021 Mar 19;4:373. doi: 10.1038/s42003-021-01902-y (PMC7979793; doi:10.1038/s42003-021-01902-y)
Supplement: Supplementary file 5 — Supplementary Data 2 [file 42003_2021_1902_MOESM5_ESM.xlsx]

## Sheet: Figure 2a
		CTRL	PA	CTRL+rhVaspin	PA+rhVaspin
	1	34.426	100.986	40.449	19.337
	2	53.739	64.248	40.18	57.771
	3	42.392	89	34.092	55.402
	4	75.374	170.82	70.803	35.615
	5	42.695	63.577	98.658	69.131
	6	97.881	68.008	21.619	54.874
	7	34.023	22.386	31.004	17.554
	8	31.112	38.067	30.444	46.528
	9	80.222	204.212	22.252	23.156
	10	72.845	78.196	44.435	33.5
	11	73.881	156.791	41.872	47.859
	12	55.756	193.853	39.539	63.731
	13	54.635	49.909	59.855	29.406
	14	62.255	104.771	30.792	40.406
	15	56.95	147.617	51.333	79.815

## Sheet: Figure 2b
		CTRL	PA	CTRL+rhVaspin	PA+rhVaspin
	1	195.065	275.919	194.661	228.208
	2	194.013	280.012	201.152	258.085
	3	206.069	299.935	166.384	248.908
	4	206.686	194.059	271.005	152.797
	5	154.241	257.064	222.614	235.348
	6	153.776	293.194	245.091	216.458
	7	210.577	166.67	274.77	243.38
	8	179.656	298.672	265.525	138.262
	9	190.233	707.311	229.492	214.467
	10	140.547	397.581	174.957	241.316
	11	138.976	159.014	210.465	234.128
	12	225.721	294.859	266.88	260.977
	13	173.863	437.252	184.184	195.068

## Sheet: Figure 2d
		GRP78 / αTubulin ratio
		CTRL	PA	CTRL+rhVaspin	PA+rhVaspin
	1	0.905945	1.42048	0.916564	0.921662
	2	1	1.77287	0.695017	0.74543
	3	1.12058	1.2486	0.824993	0.601915
	4	0.859527	1.1388	0.801659	0.757485
		phospho-eIF2α / eIF2α ratio
		CTRL	PA	CTRL+rhVaspin	PA+rhVaspin
	1	0.175767	0.444612	0.13522	0.218858
	2	0.214416	0.36372	0.115179	0.30917
	3	0.166418	0.373494	0.119507	0.122023
		CHOP / αTubulin ratio
		CTRL	PA	CTRL+rhVaspin	PA+rhVaspin
	1	0.246734	0.34431	0.205073	0.250906
	2	0.178863	0.436938	0.239102	0.263134
	3	0.184663	0.331101	0.225573	0.268369
		p62 / αTubulin ratio
		CTRL	PA	CTRL+rhVaspin	PA+rhVaspin
	1	1.31695	1.58932	1.51286	0.955352
	2	0.884086	1.67806	1.2422	1.05351
	3	1.00148	1.80598	1.0475	1.03789
	4	1.18334	1.1336	1.1624	1.18074
	5	1.09563	1.62072	1.00362	1.25302
	6	0.855196	1.43649	0.999625	1.23271
		LC3-II / αTubulin ratio
		CTRL	PA	CTRL+rhVaspin	PA+rhVaspin
	1	0.713713	1.0645	0.89273	1.30777
	2	0.825209	1.13316	0.785369	1.46092
	3	0.747511	1.13425	0.824451	1.1193
		Bax / αTubulin ratio
		CTRL	PA	CTRL+rhVaspin	PA+rhVaspin
	1	0.862776	0.925597	0.764246	0.754172
	2	0.838896	0.874463	0.795662	0.686852
	3	0.871925	0.896212	0.734976	0.796153
	4	0.789431	0.926485	0.818659	0.808701

## Sheet: Figure 2e
		CTRL	PA	CTRL+rhVaspin	PA+rhVaspin
	1	6.66667	11.5385	0	6.66667
	2	11.7647	12.5	6.25	4.44444
	3	0	10.3448	4.7619	3.84615
	4	4	15.625	0	6.06061
	5	5.55556	15.625	4.7619	3.7037
	6	0	15.1515	4.54545	11.1111
	7	5	16.129	5.88235	7.14286
	8	0	12.1951	6.66667	6.66667
	9	8.33333	18.1818	7.69231	0
	10	5.55556	12.5	6.66667	8.33333
	11	5.55556	12.5	0	5.88235
	12	5.88235	12	0	0
	13	5.88235	25	5.88235	3.125
	14	7.14286	9.09091	7.14286	0
	15	10.5263	13.7255	6.66667	0
	16	0	10.8696	5.26316	6.66667
	17		5	6.25
	18		10.6383	7.69231
	19		6.66667	0
	20		5
	21		9.09091

## Sheet: Figure 2f
		CTRL	PA	CTRL+rhVaspin	PA+rhVaspin
	1	94743	74616	33022	226410
	2	100904	127344	84141	97157
	3	121472	170810	87684	100284
	4	87418	208163	48655	68871
	5	232992	237292	75299	171293
	6	228554	138413	107410	182044
	7	83122	262243	115262	188908
	8	27396	111475	54252	191372
	9	50830	202999	152626	139450
	10	11755	172903	32555	139357
	11		293241		185375
	12		229710		85292
	13		254256		157535
	14		237828		115737
	15		253171		189324
	16				116875
	17				115863
	18				82294
	19				163810
	20				145582
	21				106749
	22				140058
	23				80669
	24				61579
	25				47755

## Sheet: Figure 3
Figure 3c		CTRL	PA	CTRL+rhVaspin	PA+rhVaspin
	1	0.25524	0.483783	0.193578	0.28133
	2	0.430752	0.541872	0.301294	0.348226
	3	0.36709	0.410805	0.274043	0.280136
	4	0.465399	0.839646	0.207468	0.141752
	5	0.160351	0.483245	0.207639	0.187504
	6	0.140868	0.332161	0.188412	0.249257
Figure 3f		DMSO	TM	TG	DMSO+rhVaspin	TM+rhVaspin	TG+rhVaspin
	1	0.396473	0.618385	0.759173	0.70441	0.402997	0.197734
	2	0.406073	0.927793	0.201283	0.169302	0.244951	0.220705
	3	0.388949	0.446506	0.393173	0.217811	0.251167	0.216538
	4	0.238503	0.32522	0.483361	0.330196	0.535805	0.293868

## Sheet: Figure 4b
		DMSO	TM	DMSO+rhVaspin	TM+rhVaspin
	1	1	1.37548	1.23931	0.960267
	2	1.2651	1.55542	1.08384	0.997893
	3	1	1.81022	0.816134	1.04863
	4	1.10698	1.49087	0.730359	1.18391
		DMSO	TG	DMSO+rhVaspin	TG+rhVaspin
	1	1	1.4057	1.3517	0.916426
	2	1.17353	1.6356	1.0326	0.993328
	3	1	1.2015	0.967262	1.01298
	4	1.04519	1.42827	0.80579
		CON	PA	CON+rhVaspin	PA+rhVaspin
	1	1	1.41857	0.919344	0.711454
	2	0.902473	1.06616	0.596748	0.640301
	3	1	1.51956	0.887649	1.07515
	4	1	1.29404	0.642462	0.833367

## Sheet: Figure 4c
		DMSO	TM	DMSO+rhVaspin	TM+rhVaspin
	1	1	1.44363	1.25799	0.943358
	2	0.976419	1.44163	0.916345	0.992727
	3	1	1.75315	1.23346	1.20575
	4	1.22782	1.47597	1.02515	0.967995
		DMSO	TG	DMSO+rhVaspin	TG+rhVaspin
	1	1	1.691	0.882111	1.22928
	2	1.37417	1.69599	0.874387	1.40982
	3	1	1.67924	1.27244	1.27241
	4	1.42003	1.56405	0.906083	1.11739
		CON	PA	CON+rhVaspin	PA+rhVaspin
	1	1	1.17443	0.968445	0.631309
	2	0.86368	1.2789	0.793721	0.840989
	3	1	1.81688	1.29562	1.42762
	4	1	1.75824	0.403804	0.535772
	5	1	2.74171	1.15543	1.07287

## Sheet: Figure 4d
		DMSO	TM	DMSO+rhVaspin	TM+rhVaspin
	1	0.40066	0.611222	0.334173	0.272647
	2	0.507404	0.639494	0.299549	0.281143
	3	0.36853	0.698776	0.134285	0.502108
	4	0.478626	0.541021	0.349872	0.333071
		DMSO	TG	DMSO+rhVa	TG+rhVaspin
	1	0.281371	0.85728	0.347892	0.336623
	2	0.483865	0.86486	0.239458	0.52796
	3	0.350895	0.425946	0.335661	0.279001
	4	0.259017	0.917483	0.38709	0.610786
		CON	PA	CON+rhVaspin	PA+rhVaspin
	1	0.729367	1.20327	1.04818	0.295034
	2	0.73956	1.86613	0.310385	0.0810109
	3	0.342415	1.82693	0.677817	0.815653

## Sheet: Firure 4f
		Vaspin Tg (STD)	Vaspin Tg (HFHS)	WT (STD)	WT (HFGS)	Vaspin-/- (STD)	Vaspin-/- (HFHS)
	1	5	5	5	22	3	90
	2	7	9	8	45	7	153
	3	0	12	0	23	3	82
	4		11		16	0	50
	5		4

[truncated: 8 more sheets: Figure 5d, Figure 6g, Figure 7a, Figure 7b, Figure 7c, Figure 7d, Figure 7e, Figure 7f]
